# Supplementary material for: Detection of PTCH1 Copy-Number Variants in Mosaic Basal Cell Nevus Syndrome
Source: Biomedicines. 2024 Jan 31;12(2):330. doi: 10.3390/biomedicines12020330 (PMC10886644; doi:10.3390/biomedicines12020330)
Supplement: Supplementary file 1 [file biomedicines-12-00330-s001.zip]

Archive with 3 entries (3 files):
- FigureS1 PTCH1 CNV analysis by MLPA.pdf
- FigureS2 Raw PTCH1 CNV MLPA analysis data.pdf
- Table S1  Primer sequences used for PTCH1 Sanger sequencing.pdf
